# Supplementary material for: Pulmonopoly: A Game-Based Approach to Teach and Reinforce Basic Concepts of Pulmonary Medicine to Medical Students
Source: MedEdPORTAL. 2025 Feb 21;21:11493. doi: 10.15766/mep_2374-8265.11493 (PMC11842520; doi:10.15766/mep_2374-8265.11493)
Supplement: Supplementary file 1 — Pulmonopoly Board.pdfQuestion Cards.docxProperty Cards, Modifier Cards, and Player Pieces.pdfQuestion and Answer Key.docxGame Rules.docxPre- and Postintervention Surveys.docx [file mep_2374-8265.11493-s001.zip]

Archive with 7 entries (7 files):
- A. Pulmonopoly Board.pdf
- B. Question Cards.docx
- F. Pre- and Postintervention Surveys.docx
- D. Question and Answer Key.docx
- E. Game Rules.docx
- C. Property Cards, Modifier Cards, and Player Pieces.pdf
- _Educational Summary Report_11493.pdf
